# Supplementary material for: How context influences the processing of relevant information and judgment accuracy—the role of information restriction in judgment processes in diagnosing misconceptions
Source: Front Psychol. 2024 Sep 25;15:1405756. doi: 10.3389/fpsyg.2024.1405756 (PMC11461244; doi:10.3389/fpsyg.2024.1405756)
Supplement: Supplementary file 2 [file Table_1.XLSX]

## Sheet: Tabelle1
		1=m; 2=f; 3=d			1 = maths			0 = false; 1 = correct	0 = single; 1 = multiple				0 = no; 1 = yes	1 = no; 1 = yes					0 = false; 1 = correct	0 = single; 1 = multiple				0 = no; 1 = yes	1 = no; 1 = yes					0 = false; 1 = correct	0 = single; 1 = multiple				0 = no; 1 = yes	1 = no; 1 = yes					0 = false; 1 = correct	0 = single; 1 = multiple				0 = no; 1 = yes	1 = no; 1 = yes
SERIAL	moment of collection	sex	age	semester	principal subject		Restriction	Jugement accuracy	Hypothesis	number of tasks	number of relevant tasks	proportion of relevant tasks	confirmatory	confirmatory false	time per case	time per task		Restriction	Jugement accuracy	Hypothesis	number of tasks	number of relevant tasks	proportion of relevant tasks	confirmatory	confirmatory false	time per case	time per task		Restriction	Jugement accuracy	Hypothesis	number of tasks	number of relevant tasks	proportion of relevant tasks	confirmatory	confirmatory false	time per case	time per task		Restriction	Jugement accuracy	Hypothesis	number of tasks	number of relevant tasks	proportion of relevant tasks	confirmatory	confirmatory false	time per case	time per task
restriction0101	1	2	21	2	1	Case01	0	1	0	4	2	0.5	0	0	94	23.5	Case02	0	0	0	4	2	0.5	1	1	253	63.25	Case03	1	1	0	1	1	1	1	0	56	56	Case04	1	1	0	1	0	0	1	0	38	38
restriction0102	1	2	20	2	1	Case01	0	1	0	4	2	0.5	0	0	41	10.25	Case02	0	0	0	4	2	0.5	1	1	129	32.25	Case03	1	0	0	1	0	0	1	1	40	40	Case04	1	1	0	1	1	1	0	0	51	51
restriction0103	1	2	27	5	1	Case01	0	1	1	4	2	0.5	0	0	60	15	Case02	0	0	0	16	8	0.5	0	0	641	40.0625	Case03	1	1	0	1	1	1	1	0	71	71	Case04	1	1	0	1	1	1	0	0	88	88
restriction0104	1	2	21	2	1	Case01	0	1	1	4	2	0.5	0	0	61	15.25	Case02	0	1	0	4	2	0.5	0	0	144	36	Case03	1	1	1	1	1	1	0	0	139	139	Case04	1	1	1	1	1	1	0	0	42	42
restriction0105	1	2	20	2	1	Case01	0	1	0	3	2	0.666667	0	0	85	28.3333	Case02	0	1	0	1	1	1	0	0	153	153	Case03	1	1	0	1	1	1	0	0	100	100	Case04	1	1	0	1	1	1	1	0	24	24
restriction0106	1	2	24	4	1	Case01	0	1	0	1	1	1	1	0	15	15	Case02	0	0	0	3	2	0.666667	0	0	64	21.3333	Case03	1	1	0	1	0	0	1	0	32	32	Case04	1	0	0	1	1	1	0	0	23	23
restriction0107	1	1	30	2	1	Case01	0	1	1	4	2	0.5	0	0	70	17.5	Case02	0	1	1	4	2	0.5	0	0	84	21	Case03	1	1	1	3	2	0.666667	0	0	100	33.3333	Case04	1	0	1	6	1	0.166667	0	0	114	19
restriction0108	1	2	19	2	1	Case01	0	0	0	11	6	0.545455	0	0	101	9.18182	Case02	0	0	0	8	4	0.5	1	1	147	18.375	Case03	1	1	0	2	1	0.5	1	0	62	31	Case04	1	0	0	6	3	0.5	0	0	398	66.3333
restriction0109	1	2	20	2	1	Case01	0	1	0	4	2	0.5	0	0	47	11.75	Case02	0	0	0	4	2	0.5	1	1	137	34.25	Case03	1	1	0	1	1	1	1	0	21	21	Case04	1	0	0	1	1	1	0	0	36	36
restriction0110	1	2	21	2	1	Case01	0	1	0	8	4	0.5	0	0	59	7.375	Case02	0	1	0	8	4	0.5	0	0	163	20.375	Case03	1	1	0	1	1	1	1	0	78	78	Case04	1	1	0	1	1	1	1	0	21	21
restriction0111	1	2	19	2	1	Case01	0	1	0	4	2	0.5	0	0	33	8.25	Case02	0	0	0	8	4	0.5	1	1	311	38.875	Case03	1	1	0	1	1	1	1	0	56	56	Case04	1	1	0	1	1	1	0	0	135	135
restriction0112	1	2	20	2	1	Case01	0	1	1	5	2	0.4	0	0	270	54	Case02	0	1	0	4	2	0.5	0	0	395	98.75	Case03	1	1	1	1	1	1	0	0	74	74	Case04	1	0	0	1	0	0	1	1	39	39
restriction0113	1	2	21	2	1	Case01	0	1	0	4	2	0.5	0	0	49	12.25	Case02	0	0	0	4	2	0.5	1	1	80	20	Case03	1	1	0	1	1	1	1	0	47	47	Case04	1	0	0	1	1	1	1	1	42	42
restriction0114	1	2	20	2	1	Case01	0	1	0	4	2	0.5	0	0	88	22	Case02	0	1	0	4	2	0.5	0	0	152	38	Case03	1	1	1	1	1	1	0	0	109	109	Case04	1	1	0	1	1	1	1	0	48	48
restriction0115	1	2	23	2	1	Case01	0	1	0	8	4	0.5	0	0	166	20.75	Case02	0	1	0	8	4	0.5	0	0	300	37.5	Case03	1	1	0	1	1	1	0	0	53	53	Case04	1	1	0	2	0	0	0	0	71	35.5
restriction0116	1	2	23	2	1	Case01	0	1	0	0	0	0	1	0	8	0	Case02	0	0	0	1	0	0	1	1	123	123	Case03	1	1	0	1	1	1	1	0	20	20	Case04	1	1	0	1	1	1	1	0	40	40
restriction0117	1	1	21	2	1	Case01	0	0	0	8	4	0.5	0	0	80	10	Case02	0	0	0	4	2	0.5	1	1	60	15	Case03	1	0	0	1	0	0	1	1	35	35	Case04	1	0	0	1	0	0	0	0	40	40
restriction0118	1	1	20	2	1	Case01	0	0	1	4	2	0.5	0	0	0	0	Case02	0	1	0	4	2	0.5	0	0	0	0	Case03	1	1	1	1	1	1	0	0	0	0	Case04	1	1	1	1	1	1	0	0	0	0
restriction0119	1	2	19	2	1	Case01	1	0	0	2	1	0.5	1	1	47	23.5	Case02	1	1	0	1	0	0	0	0	62	62	Case03	0	1	0	4	2	0.5	1	0	83	20.75	Case04	0	0	0	4	2	0.5	1	1	27	6.75
restriction0120	1	2	21	2	1	Case01	1	1	0	1	1	1	0	0	66	66	Case02	1	0	0	1	1	1	1	1	104	104	Case03	0	0	1	1	1	1	0	0	24	24	Case04	0	0	1	4	2	0.5	0	0	35	8.75
restriction0121	1	2	20	2	1	Case01	1	0	0	2	1	0.5	1	1	120	60	Case02	1	1	0	1	1	1	1	0	143	143	Case03	0	1	0	4	2	0.5	1	0	63	15.75	Case04	0	0	0	4	2	0.5	1	1	43	10.75
restriction0122	1	1	22	3	1	Case01	1	1	0	1	1	1	1	0	29	29	Case02	1	0	1	1	1	1	0	0	317	317	Case03	0	0	0	4	2	0.5	0	0	80	20	Case04	0	0	1	4	2	0.5	0	0	101	25.25
restriction0123	1	2	21	2	1	Case01	1	1	0	1	1	1	0	0	50	50	Case02	1	1	0	1	1	1	0	0	325	325	Case03	0	1	0	2	2	1	0	0	64	32	Case04	0	1	0	4	2	0.5	1	0	51	12.75
restriction0124	1	2	20	2	1	Case01	1	0	1	2	0	0	0	0	41	20.5	Case02	1	0	1	1	1	1	0	0	78	78	Case03	0	1	1	2	1	0.5	0	0	128	64	Case04	0	1	1	4	2	0.5	0	0	81	20.25
restriction0125	1	2	19	2	1	Case01	1	1	0	2	1	0.5	0	0	42	21	Case02	1	0	0	2	1	0.5	1	1	96	48	Case03	0	0	0	4	2	0.5	0	0	59	14.75	Case04	0	1	0	8	4	0.5	0	0	69	8.625
restriction0126	1	1	20	2	1	Case01	1	0	1	2	1	0.5	0	0	97	48.5	Case02	1	0	0	1	1	1	0	0	78	78	Case03	0	1	1	2	1	0.5	0	0	34	17	Case04	0	0	1	4	2	0.5	0	0	46	11.5
restriction0127	1	1	21	2	1	Case01	1	0	0	1	0	0	1	1	21	21	Case02	1	0	0	2	1	0.5	1	1	105	52.5	Case03	0	1	0	4	2	0.5	1	0	60	15	Case04	0	1	0	4	2	0.5	1	0	70	17.5
restriction0128	1	2	24	1	1	Case01	1	1	0	1	1	1	0	0	62	62	Case02	1	1	0	1	1	1	1	0	86	86	Case03	0	1	0	3	2	0.666667	1	0	52	17.3333	Case04	0	1	0	4	2	0.5	1	0	23	5.75
restriction0129	1	2	20	2	1	Case01	1	1	1	1	1	1	0	0	58	58	Case02	1	0	0	1	0	0	1	1	92	92	Case03	0	1	1	3	2	0.666667	0	0	36	12	Case04	0	1	1	2	2	1	0	0	36	18
restriction0130	1	1	21	2	1	Case01	1	1	0	1	1	1	0	0	123	123	Case02	1	0	0	1	1	1	1	1	55	55	Case03	0	1	0	4	2	0.5	1	0	89	22.25	Case04	0	1	0	4	2	0.5	1	0	63	15.75
restriction0131	1	2	20	2	1	Case01	1	0	0	1	0	0	1	1	3	3	Case02	1	0	0	2	1	0.5	0	0	145	72.5	Case03	0	0	0	3	2	0.666667	0	0	90	30	Case04	0	0	0	0	0	0	1	1	3	0
restriction0132	1	2	19	2	1	Case01	1	0	0	1	1	1	1	1	27	27	Case02	1	0	0	1	1	1	1	1	67	67	Case03	0	1	0	4	2	0.5	1	0	59	14.75	Case04	0	0	0	1	1	1	0	0	7	7
restriction0133	1	2	24	2	1	Case01	1	0	1	1	1	1	0	0	30	30	Case02	1	0	0	1	1	1	1	1	138	138	Case03	0	1	1	1	1	1	0	0	69	69	Case04	0	0	1	1	1	1	0	0	11	11
restriction0134	1	2	19	2	1	Case01	1	1	0	1	1	1	0	0	29	29	Case02	1	0	1	1	0	0	0	0	98	98	Case03	0	1	0	4	2	0.5	1	0	33	8.25	Case04	0	0	0	4	2	0.5	1	1	19	4.75
restriction0135	1	2	22	2	1	Case01	1	1	0	3	2	0.666667	0	0	60	20	Case02	1	0	0	1	0	0	1	1	57	57	Case03	0	1	0	2	2	1	1	0	24	12	Case04	0	1	0	4	2	0.5	1	0	57	14.25
restriction0136	1	2	18	2	1	Case01	1	1	0	1	1	1	0	0	71	71	Case02	1	0	0	1	0	0	1	1	124	124	Case03	0	1	0	3	2	0.666667	1	0	43	14.3333	Case04	0	1	0	4	2	0.5	1	0	16	4
restriction0137	1	2	26	9	1	Case01	1	1	0	1	0	0	0	0	103	103	Case02	1	0	0	1	0	0	1	1	160	160	Case03	0	0	0	8	4	0.5	0	0	154	19.25	Case04	0	0	0	5	3	0.6	0	0	204	40.8
restriction0138	1	2	25	2	1	Case01	1	1	1	1	1	1	0	0	108	108	Case02	1	1	1	1	1	1	0	0	181	181	Case03	0	1	1	4	2	0.5	0	0	66	16.5	Case04	0	1	1	4	2	0.5	0	0	26	6.5
restriction0201	2	2	19	2	1	Case01	0	1	0	4	2	0.5	0	0	29	7.25	Case02	0	0	0	13	7	0.538462	1	1	157	12.0769	Case03	1	1	0	1	1	1	1	0	44	44	Case04	1	1	0	2	1	0.5	1	0	69	34.5
restriction0202	2	2	20	2	1	Case01	1	1	0	2	1	0.5	0	0	116	58	Case02	1	0	0	1	0	0	1	1	49	49	Case03	0	1	0	3	2	0.666667	1	0	103	34.3333	Case04	0	0	0	2	1	0.5	0	0	73	36.5
restriction0203	2	2	21	3	1	Case01	0	1	0	4	2	0.5	0	0	62	15.5	Case02	0	1	0	10	6	0.6	1	0	178	17.8	Case03	1	1	0	1	1	1	1	0	117	117	Case04	1	0	0	1	1	1	1	1	61	61
restriction0204	2	2	19	2	1	Case01	0	1	1	7	3	0.428571	0	0	47	6.71429	Case02	0	1	0	6	4	0.666667	0	0	52	8.66667	Case03	1	1	1	2	1	0.5	0	0	58	29	Case04	1	0	1	1	1	1	0	0	51	51
restriction0205	2	2	20	2	1	Case01	0	0	0	13	6	0.461538	0	0	124	9.53846	Case02	0	0	0	4	2	0.5	1	1	65	16.25	Case03	1	1	0	1	1	1	1	0	25	25	Case04	1	0	0	1	1	1	0	0	24	24
restriction0206	2	2	19	2	1	Case01	1	1	0	1	1	1	0	0	65	65	Case02	1	1	0	2	1	0.5	0	0	142	71	Case03	0	1	0	1	1	1	0	0	45	45	Case04	0	0	0	10	5	0.5	0	0	90	9
restriction0207	2	2	19	2	1	Case01	0	1	0	9	4	0.444444	0	0	108	12	Case02	0	1	0	6	2	0.333333	1	0	110	18.3333	Case03	1	1	0	1	1	1	0	0	48	48	Case04	1	0	0	1	1	1	0	0	120	120
restriction0208	2	2	19	2	1	Case01	0	1	0	4	2	0.5	0	0	38	9.5	Case02	0	1	0	8	5	0.625	1	0	51	6.375	Case03	1	1	0	2	2	1	1	0	47	23.5	Case04	1	1	0	2	2	1	1	0	55	27.5
restriction0209	2	1	20	4	1	Case01	0	1	0	5	2	0.4	0	0	30	6	Case02	0	1	0	11	8	0.727273	0	0	73	6.63636	Case03	1	1	0	1	0	0	1	0	54	54	Case04	1	1	0	1	0	0	1	0	13	13
restriction0210	2	1	19	2	1	Case01	1	1	0	1	1	1	0	0	60	60	Case02	1	0	0	0	0	0	1	1	202	0	Case03	0	1	0	5	2	0.4	0	0	51	10.2	Case04	0	0	0	4	2	0.5	1	1	41	10.25
restriction0211	2	2	21	2	1	Case01	0	0	0	7	4	0.571429	0	0	85	12.1429	Case02	0	1	0	16	6	0.375	0	0	328	20.5	Case03	1	1	0	1	0	0	1	0	117	117	Case04	1	0	0	1	1	1	1	1	53	53
restriction0212	2	2	21	2	1	Case01	1	1	0	1	0	0	1	0	19	19	Case02	1	0	0	1	0	0	1	1	27	27	Case03	0	0	0	1	1	1	1	1	20	20	Case04	0	1	0	1	0	0	1	0	7	7
restriction0213	2	2	19	2	1	Case01	1	1	1	1	1	1	0	0	179	179	Case02	1	1	1	1	1	1	0	0	117	117	Case03	0	1	1	3	2	0.666667	0	0	131	43.6667	Case04	0	0	1	5	2	0.4	0	0	47	9.4
restriction0214	2	2	20	2	1	Case01	0	0	0	4	2	0.5	0	0	25	6.25	Case02	0	0	0	13	6	0.461538	0	0	122	9.38462	Case03	1	0	0	1	1	1	0	0	43	43	Case04	1	0	0	1	1	1	1	1	23	23
restriction0215	2	2	19	2	1	Case01	1	1	0	1	1	1	0	0	37	37	Case02	1	0	0	2	1	0.5	1	1	95	47.5	Case03	0	0	0	2	1	0.5	1	1	20	10	Case04	0	1	0	2	1	0.5	1	0	17	8.5
restriction0216	2	2	20	2	1	Case01	0	0	0	5	3	0.6	1	1	60	12	Case02	0	1	0	9	4	0.444444	0	0	144	16	Case03	1	1	0	1	1	1	1	0	64	64	Case04	1	0	0	1	1	1	0	0	48	48
restriction0217	2	2	20	2	1	Case01	0	1	0	3	2	0.666667	0	0	35	11.6667	Case02	0	0	0	6	3	0.5	1	1	40	6.66667	Case03	1	0	0	1	0	0	1	1	22	22	Case04	1	1	0	2	2	1	0	0	34	17
restriction0218	2	1	22	4	1	Case01	1	1	0	1	1	1	1	0	36	36	Case02	1	0	1	1	1	1	0	0	114	114	Case03	0	0	0	7	4	0.571429	0	0	105	15	Case04	0	0	1	5	4	0.8	0	0	53	10.6
restriction0219	2	2	19	2	1	Case01	0	1	1	4	2	0.5	0	0	113	28.25	Case02	0	0	1	4	3	0.75	0	0	119	29.75	Case03	1	1	1	1	1	1	0	0	74	74	Case04	1	1	1	2	2	1	0	0	64	32
restriction0220	2	1	21	4	1	Case01	0	0	0	6	4	0.666667	1	1	14	2.33333	Case02	0	0	0	8	4	0.5	1	1	115	14.375	Case03	1	1	0	1	1	1	1	0	19	19	Case04	1	1	0	1	1	1	1	0	22	22
restriction0221	2	2	19	2	1	Case01	1	0	0	1	0	0	0	0	29	29	Case02	1	0	0	1	1	1	1	1	78	78	Case03	0	1	1	6	2	0.333333	0	0	105	17.5	Case04	0	0	1	5	2	0.4	0	0	40	8
restriction0222	2	2	22	2	1	Case01	0	1	0	2	2	1	0	0	68	34	Case02	0	1	0	1	1	1	0	0	111	111	Case03	1	1	0	1	1	1	1	0	31	31	Case04	1	0	0	1	1	1	0	0	43	43
restriction0223	2	2	20	2	1	Case01	1	1	1	2	1	0.5	0	0	130	65	Case02	1	1	0	3	2	0.666667	0	0	160	53.3333	Case03	0	1	1	9	5	0.555556	0	0	134	14.8889	Case04	0	0	0	4	3	0.75	0	0	84	21
restriction0224	2	2	20	2	1	Case01	0	0	0	10	4	0.4	1	1	103	10.3	Case02	0	0	0	25	12	0.48	1	1	215	8.6	Case03	1	1	0	4	0	0	1	0	173	43.25	Case04	1	1	0	4	1	0.25	1	0	325	81.25
restriction0225	2	2	20	2	1	Case01	0	1	1	9	4	0.444444	0	0	114	12.6667	Case02	0	1	1	45	25	0.555556	0	0	485	10.7778	Case03	1	1	1	1	1	1	0	0	56	56	Case04	1	1	1	1	1	1	0	0	62	62
restriction0226	2	2	25	8	1	Case01	1	1	0	1	0	0	0	0	156	156	Case02	1	0	0	1	0	0	1	1	126	126	Case03	0	1	0	6	5	0.833333	0	0	75	12.5	Case04	0	0	0	1	1	1	1	1	25	25
restriction0227	2	1	21	2	1	Case01	1	1	0	1	0	0	0	0	205	205	Case02	1	0	0	1	0	0	1	1	102	102	Case03	0	1	0	9	6	0.666667	1	0	170	18.8889	Case04	0	0	0	4	2	0.5	0	0	229	57.25
restriction0228	2	2	21	2	1	Case01	0	1	1	9	4	0.444444	0	0	90	10	Case02	0	0	0	11	6	0.545455	1	1	169	15.3636	Case03	1	1	1	1	1	1	0	0	149	149	Case04	1	0	1	1	1	1	0	0	35	35
restriction0229	2	2	19	2	1	Case01	1	1	0	1	0	0	0	0	130	130	Case02	1	0	0	1	1	1	1	1	237	237	Case03	0	1	0	11	7	0.636364	1	0	216	19.6364	Case04	0	0	0	4	2	0.5	0	0	85	21.25
restriction0230	2	1	20	2	1	Case01	1	1	0	3	3	1	0	0	133	44.3333	Case02	1	0	0	2	2	1	1	1	157	78.5	Case03	0	0	0	11	6	0.545455	1	1	115	10.4545	Case04	0	0	0	4	2	0.5	1	1	26	6.5
restriction0231	2	2	20	2	1	Case01	1	1	0	1	0	0	0	0	121	121	Case02	1	1	0	1	0	0	0	0	249	249	Case03	0	1	0	8	4	0.5	1	0	134	16.75	Case04	0	0	0	5	2	0.4	1	1	49	9.8
restriction0232	2	2	20	2	1	Case01	1	0	0	1	0	0	1	1	25	25	Case02	1	0	0	1	1	1	1	1	73	73	Case03	0	0	0	7	4	0.571429	0	0	57	8.14286	Case04	0	0	0	4	2	0.5	0	0	56	14
restriction0233	2	2	20	2	1	Case01	1	1	0	1	1	1	0	0	47	47	Case02	1	0	0	1	0	0	1	1	31	31	Case03	0	0	0	3	1	0.333333	1	1	74	24.6667	Case04	0	1	0	2	1	0.5	1	0	13	6.5
restriction0234	2	2	21	2	1	Case01	1	0	0	1	0	0	0	0	45	45	Case02	1	1	0	1	1	1	0	0	99	99	Case03	0	0	0	4	2	0.5	0	0	44	11	Case04	0	1	0	7	4	0.571429	1	0	48	6.85714
restriction0235	2	2	21	2	1	Case01	0	1	1	5	3	0.6	0	0	129	25.8	Case02	0	1	1	8	4	0.5	0	0	81	10.125	Case03	1	1	1	1	1	1	0	0	149	149	Case04	1	0	1	1	1	1	0	0	63	63
restriction0236	2	2	20	2	1	Case01	0	0	0	7	3	0.428571	0	0	72	10.2857	Case02	0	1	0	8	5	0.625	1	0	91	11.375	Case03	1	1	0	1	1	1	1	0	77	77	Case04	1	0	0	1	0	0	1	1	29	29
restriction0237	2	2	21	2	1	Case01	1	1	0	1	0	0	0	0	77	77	Case02	1	0	0	1	1	1	1	1	75	75	Case03	0	1	0	7	2	0.285714	0	0	63	9	Case04	0	1	0	4	2	0.5	1	0	26	6.5
restriction0238	2	2	20	2	1	Case01	1	0	0	1	0	0	0	0	106	106	Case02	1	0	0	1	1	1	1	1	22	22	Case03	0	0	0	4	2	0.5	0	0	23	5.75	Case04	0	1	0	3	2	0.666667	1	0	14	4.66667
restriction0239	2	2	21	2	1	Case01	1	0	0	1	1	1	1	1	89	89	Case02	1	0	0	1	0	0	1	1	160	160	Case03	0	1	1	16	10	0.625	0	0	169	10.5625	Case04	0	0	0	4	2	0.5	1	1	23	5.75
restriction0240	2	2	20	2	1	Case01	1	1	1	1	0	0	0	0	221	221	Case02	1	0	0	1	0	0	1	1	133	133	Case03	0	1	1	4	2	0.5	0	0	199	49.75	Case04	0	0	1	1	1	1	0	0	63	63
restriction0241	2	2	20	2	1	Case01	0	0	0	14	8	0.571429	0	0	148	10.5714	Case02	0	1	0	5	2	0.4	0	0	69	13.8	Case03	1	1	0	3	2	0.666667	0	0	92	30.6667	Case04	1	1	0	1	1	1	1	0	36	36
restriction0242	2	2	20	2	1	Case01	0	0	0	4	2	0.5	1	1	25	6.25	Case02	0	0	0	1	1	1	1	1	28	28	Case03	1	0	0	1	1	1	1	1	27	27	Case04	1	0	0	1	0	0	1	1	13	13
restriction0243	2	2	22	2	1	Case01	0	1	0	17	8	0.470588	0	0	82	4.82353	Case02	0	0	0	20	10	0.5	1	1	307	15.35	Case03	1	1	0	1	0	0	1	0	21	21	Case04	1	0	0	1	1	1	0	0	37	37
[truncated: 11 more columns]
